# Supplementary material for: Outcomes of Patients with Positive Interim Positron Emission Tomography (PET) Continuing ABVD in the Clinical Setting
Source: Cancers (Basel). 2023 Mar 14;15(6):1760. doi: 10.3390/cancers15061760 (PMC10046293; doi:10.3390/cancers15061760)
Supplement: Supplementary file 1 [file cancers-15-01760-s001.zip]

Archive with 3 entries (2 files):
- cancers-2180835-supplementary/
- cancers-2180835-supplementary/supplementary PET2 ABVD.pdf
- cancers-2180835-supplementary/Supplementary table S2.pdf
